# Supplementary material for: Technical Optimization Strategies for Amyloid PET Under Challenging Acquisition Conditions: A Comprehensive Narrative Review
Source: Diagnostics (Basel). 2026 Jun 29;16(13):2033. doi: 10.3390/diagnostics16132033 (PMC13359891; doi:10.3390/diagnostics16132033)
Supplement: Supplementary file 1 [file diagnostics-16-02033-s001.zip]

Archive with 1 entries (1 files):
- diagnostics-4370592-supplementary.pdf
